# Supplementary material for: Fabrication and Characterization of Electrospun DegraPol® Tubes Releasing TIMP-1 Protein to Modulate Tendon Healing
Source: Materials (Basel). 2025 Feb 3;18(3):665. doi: 10.3390/ma18030665 (PMC11820012; doi:10.3390/ma18030665)
Supplement: Supplementary file 1 [file materials-18-00665-s001.zip]

Archive with 1 entries (1 files):
- materials-3411678-supplementary.pdf
